# Supplementary material for: Modulation of Notch Signaling at Early Stages of Differentiation of Human Induced Pluripotent Stem Cells to Dopaminergic Neurons
Source: Int J Mol Sci. 2023 Jan 11;24(2):1429. doi: 10.3390/ijms24021429 (PMC9867149; doi:10.3390/ijms24021429)
Supplement: Supplementary file 1 [file ijms-24-01429-s001.zip]

Archive with 1 entries (1 files):
- ijms-2084325-supplementary.pdf
